# Supplementary material for: A novel method of inducing endogenous pupil oscillations to detect patients with unilateral optic neuritis
Source: PLoS One. 2018 Aug 22;13(8):e0201730. doi: 10.1371/journal.pone.0201730 (PMC6104938; doi:10.1371/journal.pone.0201730)
Supplement: S1 File — (XLSX) [file pone.0201730.s004.xlsx]

## Sheet: data
Group: Control Patient	subject number	Eyes: 1_Affected 2_Fellow 3_Binocular	Eyes: OD_right eye OS_left eye Bino_binocular	PO Frequency obtained with FFT	PO Power obtained with FFT	PO Frequency obtained with auto-correlograms	PO Frequency obtained with Time-Frequency map	POF variability (SD of the POF over time) obtained with Time-Frequency map
Patient	1	1	OD	1.0631	0.0276173	1.0631	1.0741	0.2181
Patient	1	1	OD	1.1317	0.0126163	1.1317	0.96	0.2531
Patient	1	2	OS	1.2689	0.177895	1.2689	1.3036	0.0361
Patient	1	2	OS	1.2689	0.038235	1.2689	1.2286	0.1793
Patient	1	3	Bino	1.3032	0.0806511	1.2689	1.3056	0.0488
Patient	1	3	Bino	1.3374	0.0894384	1.3032	1.32	0.0982
Patient	2	1	OS	1.2346	0.0141602	1.2346	1.0862	0.2561
Patient	2	1	OS	1.2689	0.0125726	1.2689	1.1902	0.1352
Patient	2	2	OD	1.2346	0.0294075	1.2346	1.1996	0.1727
Patient	2	2	OD	1.1317	0.00708427	1.166	1.209	0.1817
Patient	2	3	Bino	1.2689	0.0321283	1.2689	1.2091	0.0921
Patient	2	3	Bino	1.2689	0.0797749	1.2689	1.286	0.0463
Patient	3	1	OD	1.02881	0.0144109	1.02881	0.840766	0.155982
Patient	3	2	OS	1.20027	0.0257411	1.20027	1.05461	0.201217
Patient	3	3	Bino	1.13169	0.026888	1.13169	1.10629	0.115187
Patient	3	3	Bino	1.30316	0.0188109	1.30316	1.07366	0.268085
Patient	4	1	OD	0.960219	0.0280521	0.960219	0.86325	0.184608
Patient	4	1	OD	1.23457	0.0164294	0.514403	0.87219	0.273519
Patient	4	2	OS	1.09739	0.0169752	0.548697	1.26002	0.332496
Patient	4	2	OS	1.23457	0.0385024	1.23457	1.23341	0.159941
Patient	4	3	Bino	1.16598	0.00827268	0.925926	1.13579	0.405555
Patient	4	3	Bino	1.33745	0.0108195	1.33745	1.2602	0.141479
Patient	5	1	OS	0.960219	0.0278183	1.0631	0.963547	0.235405
Patient	5	1	OS	0.514403	0.0392655	0.514403	1.0125	0.243249
Patient	5	2	OD	1.20027	0.0123212	1.26886	1.19692	0.216638
Patient	5	2	OD	1.13169	0.0231191	0.548697	0.954026	0.323307
Patient	5	3	Bino	0.960219	0.0230699	0.960219	1.12416	0.186428
Patient	5	3	Bino	1.20027	0.0244829	1.0631	1.21989	0.190103
Patient	6	1	OS	1.09739	0.0276923	0.891632	0.890688	0.109518
Patient	6	1	OS	0.857339	0.0904502	0.857339	0.843238	0.151681
Patient	6	2	OD	0.994513	0.032051	0.994513	0.995276	0.208228
Patient	6	2	OD	1.13169	0.0315785	1.13169	0.913046	0.226905
Patient	6	3	Bino	1.02881	0.0731203	1.02881	1.06315	0.0347662
Patient	6	3	Bino	0.994513	0.0519824	0.994513	1.01834	0.076778
Patient	7	1	OD	1.09739	0.0128012	1.30316	1.01795	0.249731
Patient	7	1	OD	0.651578	0.0193809	0.651578	0.793778	0.230975
Patient	7	2	OS	1.26886	0.0287621	1.26886	1.2677	0.0899323
Patient	7	2	OS	1.26886	0.0175128	1.26886	1.18065	0.198998
Patient	7	3	Bino	1.23457	0.0853853	1.23457	1.26728	0.0603595
Patient	7	3	Bino	1.20027	0.0337645	1.23457	1.23345	0.0878887
Patient	8	1	OS	1.16598	0.0275575	1.16598	1.16205	0.192237
Patient	8	1	OS	1.16598	0.0377942	1.20027	1.13985	0.14951
Patient	8	2	OD	1.20027	0.177649	1.20027	1.22951	0.0358215
Patient	8	2	OD	1.16598	0.0506834	1.16598	1.19631	0.0925385
Patient	8	3	Bino	1.26886	0.0289564	1.23457	1.27374	0.0999477
Patient	8	3	Bino	1.26886	0.063989	1.23457	1.24832	0.146274
Patient	9	1	OS	0.823045	0.0205355	1.0631	0.796698	0.172728
Patient	9	2	OD	1.13169	0.0523403	1.13169	1.17529	0.0491285
Patient	9	3	Bino	1.16598	0.0341937	1.20027	1.20675	0.0676591
Patient	9	3	Bino	1.16598	0.0501784	1.16598	1.16844	0.123229
Patient	10	1	OS	1.20027	0.0139715	1.20027	0.960371	0.239501
Patient	10	1	OS	1.02881	0.0136814	1.02881	1.04879	0.173365
Patient	10	2	OD	1.30316	0.0129374	1.26886	1.2189	0.237171
Patient	10	2	OD	1.09739	0.0160721	1.09739	0.943147	0.211462
Patient	10	3	Bino	1.23457	0.014211	1.23457	1.26423	0.200307
Patient	10	3	Bino	1.26886	0.0147143	1.23457	1.23064	0.126898
Patient	11	1	OD	1.30316	0.00815756	1.30316	1.12943	0.194595
Patient	11	1	OD	1.16598	0.00659956	0.685871	0.989877	0.221866
Patient	11	2	OS	1.16598	0.0646093	1.16598	1.17751	0.0507401
Patient	11	2	OS	1.13169	0.00593781	1.13169	1.035	0.247424
Patient	11	3	Bino	1.26886	0.025747	1.26886	1.28768	0.05544
Patient	11	3	Bino	1.23457	0.0778657	1.23457	1.22452	0.10556
Patient	12	1	OD	0.925926	0.0244402	0.925926	0.980799	0.101902
Patient	12	1	OD	0.685871	0.0216442	0.685871	0.633345	0.0858261
Patient	12	2	OS	1.30316	0.00722724	1.09739	0.846191	0.212032
Patient	12	2	OS	0.857339	0.00694362	0.685871	0.557386	0.00887257
Patient	12	3	Bino	1.16598	0.0139649	1.16598	1.12921	0.142734
Patient	12	3	Bino	1.0631	0.0135542	1.0631	0.981197	0.165188
Patient	13	1	OD	0.994513	0.0159248	1.0631	0.860618	0.231102
Patient	13	2	OS	1.02881	0.0209345	1.02881	1.00302	0.0762121
Patient	13	2	OS	1.16598	0.00993383	1.23457	1.05311	0.174194
Patient	13	3	Bino	1.09739	0.0187899	1.09739	1.10431	0.0632908
Patient	13	3	Bino	1.16598	0.0165735	1.09739	1.1341	0.0534145
Patient	14	1	OS	1.20027	0.00590988	1.20027	1.20157	0.0942973
Patient	14	1	OS	1.23457	0.00420922	1.23457	1.1789	0.146274
Patient	14	2	OD	1.02881	0.015661	1.02881	1.03693	0.101297
Patient	14	3	Bino	1.23457	0.0174089	1.23457	1.26907	0.0585484
Patient	15	1	OS	1.02881	0.028577	1.02881	0.937994	0.21612
Patient	15	3	Bino	1.0631	0.0675819	1.0631	1.09101	0.0578453
Patient	16	1	OS	0.651578	0.00846294	0.514403	0.950132	0.174495
Patient	16	1	OS	0.788752	0.0062458	0.788752	0.984524	0.143027
Patient	16	2	OD	0.994513	0.0088973	1.02881	0.973997	0.171091
Patient	16	2	OD	0.788752	0.00676817	0.823045	0.807395	0.117492
Patient	16	3	Bino	1.13169	0.0131255	1.13169	1.08038	0.116074
Patient	16	3	Bino	1.09739	0.0104076	1.09739	1.09637	0.0902795
Patient	17	1	OD	0.891632	0.0314935	0.651578	0.795603	0.150602
Patient	17	1	OD	1.09739	0.0159468	1.13169	0.992268	0.253169
Patient	17	2	OS	0.823045	0.0108212	1.0631	0.888613	0.155519
Patient	17	3	Bino	0.960219	0.0267956	1.02881	0.985916	0.0640875
Patient	17	3	Bino	1.0631	0.0269082	1.0631	1.06399	0.0696599
Patient	18	1	OD	1.0631	0.0138365	1.16598	1.05393	0.116618
Patient	18	1	OD	1.0631	0.0154879	1.0631	1.12714	0.0890623
Patient	18	2	OS	1.16598	0.0373448	1.16598	1.19176	0.0665693
Patient	18	2	OS	1.20027	0.0173731	1.20027	1.1431	0.124667
Patient	18	3	Bino	1.20027	0.0490043	1.20027	1.22335	0.111221
Patient	18	3	Bino	1.23457	0.0205081	1.23457	1.21597	0.0891614
Patient	19	1	OS	0.857339	0.0116936	0.857339	0.931846	0.174816
Patient	19	2	OD	1.0631	0.011016	1.0631	0.942237	0.147969
Patient	19	2	OD	0.994513	0.00833078	1.09739	0.999032	0.0832647
Patient	19	3	Bino	1.16598	0.0125823	1.23457	1.15263	0.138878
Patient	20	1	OD	0.994513	0.0170173	1.09739	1.06112	0.100679
Patient	20	1	OD	1.02881	0.0112604	1.20027	1.09489	0.148024
Patient	20	2	OS	1.09739	0.0356227	1.09739	1.15227	0.184111
Patient	20	3	Bino	1.13169	0.0595862	1.16598	1.14327	0.0710224
Patient	20	3	Bino	1.13169	0.0821795	1.13169	1.14599	0.056762
Patient	21	1	OD	0.58299	0.00764241	0.58299	0.952713	0.291957
Patient	21	1	OD	0.925926	0.00789597	0.925926	0.888951	0.159396
Patient	21	2	OS	1.30316	0.0134324	1.30316	1.2455	0.211415
Patient	21	3	Bino	1.30316	0.0286694	1.30316	1.2568	0.15249
Patient	21	3	Bino	1.23457	0.00467348	1.26886	1.30304	0.125331
Patient	22	1	OD	0.925926	0.00397417	0.925926	0.844665	0.16627
Patient	22	1	OD	0.651578	0.00501998	0.685871	0.702632	0.0958279
Patient	22	2	OS	0.994513	0.0185259	0.994513	1.03846	0.11722
Patient	22	2	OS	0.925926	0.00439146	0.925926	0.900467	0.210715
Patient	22	3	Bino	1.0631	0.00448367	1.0631	1.20017	0.197093
Patient	22	3	Bino	0.925926	0.00467819	1.0631	0.926136	0.180824
Control	1	1	OD	1.1317	0.122248	1.1317	1.1726	0.0458
Control	1	1	OD	1.166	0.0603223	1.166	1.0957	0.1825
Control	1	3	Bino	1.2003	0.201856	1.2003	1.2384	0.0509
Control	1	3	Bino	1.166	0.0960237	1.166	1.1753	0.1513
Control	1	2	OS	1.166	0.0841773	1.166	1.1704	0.1268
Control	1	2	OS	1.2689	0.0289893	1.2689	1.1676	0.1172
Control	2	2	OD	1.166	0.00640541	1.166	1.0943	0.0767
Control	2	2	OD	0.9602	0.0062357	1.0631	1.0478	0.1556
Control	2	3	Bino	1.0974	0.00640541	1.1317	1.1741	0.0999
Control	2	3	Bino	1.0631	0.0062357	1.0631	1.1274	0.0791
Control	2	1	OS	1.0974	0.0126016	1.0974	0.9717	0.1528
Control	2	1	OS	0.9602	0.00661132	1.0288	1.0171	0.1351
Control	3	1	OD	1.166	0.0457622	1.166	1.0638	0.2326
Control	3	1	OD	1.1317	0.0388054	1.1317	1.1712	0.132
Control	3	3	Bino	1.2346	0.0597785	1.1317	1.2012	0.1104
Control	3	3	Bino	1.2689	0.201558	1.2689	1.3015	0.0859
Control	3	2	OS	1.166	0.0309578	1.2003	1.2033	0.106
Control	3	2	OS	1.0974	0.0312975	1.0974	1.09	0.1702
Control	4	1	OD	1.166	0.244765	1.166	1.2137	0.0419
Control	4	1	OD	1.1317	0.0627776	1.0974	1.1712	0.0887
Control	4	3	Bino	1.1317	0.0627776	1.1317	1.1762	0.0294
Control	4	3	Bino	1.2003	0.110978	1.2003	1.2304	0.0245
Control	4	2	OS	1.166	0.0323558	1.2003	1.1477	0.0699
Control	4	2	OS	1.2003	0.146203	1.2003	1.1933	0.0689
Control	5	2	OD	1.3032	0.0568963	1.1317	1.1954	0.1777
Control	5	2	OD	1.2003	0.0206963	1.2003	1.1805	0.1113
Control	5	3	Bino	1.2346	0.0270949	1.2346	1.2529	0.0291
Control	5	3	Bino	1.2346	0.0178953	1.2346	1.2564	0.0421
Control	5	1	OS	1.1317	0.0156757	1.2689	1.1987	0.104
Control	5	1	OS	1.166	0.0532716	1.166	1.2217	0.0737
Control	6	2	OD	1.0288	0.0980734	1.0288	1.0409	0.1972
Control	6	2	OD	1.3002	0.0596534	1.2003	1.051	0.3334
Control	6	3	Bino	1.1317	0.0752975	1.2003	1.1384	0.1323
Control	6	3	Bino	1.1317	0.0189385	1.1317	1.1129	0.1262
Control	6	1	OS	1.0288	0.0450147	1.0288	0.9972	0.2116
Control	6	1	OS	1.406	0.180882	1.406	1.0465	0.2468
Control	7	1	OD	1.166	0.0303281	1.166	1.1738	0.0799
Control	7	1	OD	0.9945	0.0039033	0.9945	1.0526	0.1997
Control	7	3	Bino	1.3002	0.066086	1.3032	1.3198	0.0715
Control	7	3	Bino	1.2003	0.0870914	1.2003	1.2261	0.0672
Control	7	2	OS	1.2003	0.00808415	1.2003	1.0689	0.1798
Control	7	2	OS	1.1317	0.0128199	1.1317	1.1156	0.124
Control	8	2	OD	1.166	0.0143826	1.166	1.1884	0.0508
Control	8	2	OD	1.166	0.00452401	1.166	1.2066	0.0495
Control	8	3	Bino	1.166	0.0125516	1.166	1.1984	0.0681
Control	8	3	Bino	1.2346	0.0177699	1.2346	1.1787	0.1173
Control	8	1	OS	1.1317	0.00387851	1.1317	1.1718	0.0541
Control	8	1	OS	1.1317	0.0176029	1.1317	1.1587	0.0582
Control	9	2	OD	0.7545	0.00240328	0.6516	0.9826	0.0777
Control	9	2	OD	0.9945	0.00167608	0.7888	1.0248	0.1254
Control	9	3	Bino	0.9259	0.00348146	0.9259	1.0067	0.1793
Control	9	3	Bino	0.9602	0.00326213	0.9602	1.0277	0.0872
Control	9	1	OS	1.0631	0.00443814	1.0631	1.1099	0.0723
Control	9	1	OS	0.8916	0.0053362	0.8916	0.9758	0.1471
Control	10	2	OD	1.166	0.0886318	1.166	1.192	0.0532
Control	10	2	OD	1.2003	0.0328533	1.0974	1.1462	0.0977
Control	10	3	Bino	1.1317	0.153553	1.1317	1.1867	0.0461
Control	10	3	Bino	1.2003	0.106016	1.0631	1.1824	0.0704
Control	10	1	OS	1.0631	0.0734566	1.0631	1.0816	0.0552
Control	10	1	OS	1.0631	0.0409292	1.0631	1.1052	0.0777
Control	11	1	OD	0.9602	0.0160371	0.9602	0.9916	0.1048
Control	11	1	OD	0.7545	0.0153874	0.9602	0.9208	0.1331
Control	11	3	Bino	0.9945	0.0454333	0.9944	1.029	0.0512
Control	11	3	Bino	0.9945	0.0122569	0.9945	1.0273	0.1269
Control	11	2	OS	0.9602	0.0191514	0.9602	0.8933	0.1091
Control	11	2	OS	0.9945	0.0538569	0.9945	0.9922	0.1138
Control	12	1	OD	0.9945	0.012673	1.2346	1.0964	0.1096
Control	12	1	OD	1.2346	0.0310171	1.2346	1.2134	0.154
Control	12	3	Bino	1.2003	0.0831349	1.2003	1.2052	0.0639
Control	12	3	Bino	1.166	0.0783094	1.166	1.1645	0.1071
Control	12	2	OS	1.2346	0.028823	1.2346	1.0049	0.2499
Control	12	2	OS	1.1317	0.0326652	1.1317	1.0856	0.1378
Control	13	1	OD	1.0288	0.0222278	1.0288	1.0644	0.076
Control	13	1	OD	1.0631	0.0226052	1.0631	1.0956	0.0685
Control	13	3	Bino	1.1317	0.0202181	1.1317	1.1755	0.0526
Control	13	3	Bino	1.1317	0.0077764	1.1317	1.1678	0.0571
Control	13	2	OS	1.0631	0.0173012	1.0631	1.1115	0.1106
Control	13	2	OS	1.1317	0.0182089	1.1317	1.0563	0.1242
Control	14	2	OD	1.0288	0.00738926	1.1317	1.0553	0.123
Control	14	2	OD	1.1317	0.018602	1.1317	0.9556	0.1627
Control	14	3	Bino	1.1317	0.0651293	1.0974	1.1482	0.042
Control	14	3	Bino	1.0288	0.0290168	1.0288	1.0893	0.1134
Control	14	1	OS	0.9945	0.0142436	1.1317	0.979	0.2258
Control	14	1	OS	1.0974	0.0061578	1.1317	0.992	0.1228
Control	15	2	OD	1.2003	0.0855953	1.1317	1.1834	0.0528
Control	15	2	OD	1.2346	0.0301608	1.2346	1.1754	0.0854
Control	15	3	Bino	1.0631	0.182132	1.0631	1.112	0.0477
Control	15	3	Bino	1.1317	0.0452519	1.1317	1.2155	0.0856
Control	15	1	OS	1.166	0.11523	1.166	1.1943	0.0667
Control	15	1	OS	1.1317	0.108588	1.1317	1.16	0.0601
Control	16	2	OD	0.9602	0.0510691	0.9602	0.9557	0.194
Control	16	2	OD	1.2346	0.0926648	1.2346	1.1173	0.2853
Control	16	3	Bino	1.0974	0.0404871	1.0974	1.0461	0.1493
Control	16	3	Bino	1.2003	0.0912482	1.2003	1.1203	0.1418
Control	16	1	OS	1.166	0.0258443	0.583	0.9643	0.2767
Control	16	1	OS	0.8916	0.016339	0.8916	0.9445	0.2049
Control	17	1	OD	0.9945	0.120731	0.9602	1.0144	0.055
Control	17	1	OD	0.9602	0.0674939	0.9602	0.9839	0.0442
Control	17	3	Bino	0.9945	0.130905	0.9945	1.0131	0.034
Control	17	3	Bino	1.0288	0.117029	1.0288	1.035	0.05
Control	17	2	OS	0.9602	0.149662	0.9602	0.9826	0.0506
Control	17	2	OS	0.9602	0.0410292	0.9259	0.9966	0.0506
Control	18	1	OD	1.2003	0.0345519	1.2003	1.23	0.1081
Control	18	1	OD	1.2346	0.0228195	1.2346	1.0987	0.18
Control	18	3	Bino	1.2346	0.063378	1.2346	1.2754	0.0808
Control	18	3	Bino	1.2003	0.0880752	1.2003	1.251	0.0731
Control	18	2	OS	1.1317	0.0127965	1.1317	1.0132	0.2237
Control	18	2	OS	1.0288	0.00885351	1.0288	1.1497	0.1925
Control	19	2	OD	1.2689	0.0326632	1.166	1.1241	0.1737
Control	19	2	OD	1.1317	0.0198236	1.1317	1.1129	0.1307
Control	19	3	Bino	1.0288	0.0782774	1.166	1.2138	0.1285
Control	19	3	Bino	1.1317	0.102209	1.1317	1.121	0.0777
Control	19	1	OS	1.0631	0.0434074	1.0631	1.1019	0.0728
Control	19	1	OS	1.1317	0.0326348	1.1317	1.0678	0.1146
Control	20	1	OD	1.1317	0.0143826	1.0631	1.1134	0.153
Control	20	1	OD	1.0631	0.00452401	1.0631	0.9033	0.2327
Control	20	3	Bino	1.0631	0.0125516	1.0631	1.0373	0.1064
Control	20	3	Bino	1.1317	0.0177699	1.2003	1.1902	0.1329
Control	20	2	OS	1.2346	0.00387851	1.2003	1.1002	0.1261
Control	20	2	OS	1.1317	0.0176029	1.1317	1.1327	0.115
Control	21	1	OD	1.3717	0.0950121	1.3717	1.3919	0.0913
Control	21	1	OD	1.406	0.0716119	1.406	1.4224	0.0743
Control	21	3	Bino	1.3374	0.0750731	1.3032	1.3547	0.0684
Control	21	3	Bino	1.2689	0.107446	1.2689	1.3022	0.0452
Control	21	2	OS	1.3032	0.282356	1.3032	1.3394	0.0352
Control	21	2	OS	1.2689	0.117468	1.2689	1.3081	0.0493
Control	22	1	OD	1.0288	0.0451384	1.0288	1.0258	0.1244
Control	22	1	OD	0.9945	0.00907917	0.9945	0.9299	0.1066
Control	22	3	Bino	1.0631	0.265791	1.0631	1.0919	0.035
Control	22	3	Bino	1.0974	0.188653	1.0974	1.121	0.0284
Control	22	2	OS	0.9945	0.119414	0.9945	1.0163	0.0366
Control	22	2	OS	0.9602	0.0315846	0.9602	0.9699	0.0841
